# Supplementary material for: Thymulin, free or bound to PBCA nanoparticles, protects mice against chronic septic inflammation
Source: PLoS One. 2018 May 24;13(5):e0197601. doi: 10.1371/journal.pone.0197601 (PMC5967805; doi:10.1371/journal.pone.0197601)
Supplement: S1 Raw Data — (ZIP) [file pone.0197601.s001.zip]

Archive with 2 entries (2 files):
- calculations.stw
- raw_data.sta
